# Supplementary material for: Genome-Wide Analysis of PEBP Genes in Dendrobium huoshanense: Unveiling the Antagonistic Functions of FT/TFL1 in Flowering Time
Source: Front Genet. 2021 Jul 9;12:687689. doi: 10.3389/fgene.2021.687689 (PMC8299281; doi:10.3389/fgene.2021.687689)
Supplement: Supplementary file 4 [file Data_Sheet_1.xls]

## Sheet: RT-PCR primer
The Real time-PCR primers used in this experiment
Genes	Primers
DhFT1	F:TAGACAAACAATTGATGCACCTGGA
	R:TCAAATCCATCCACTGGCAACATAC
DhFT2	F:TGGACGTGAGCTGGTGAAATATGAG
	R:TTCCCGTTGACAGTTGAAATAAGCG
DhFT3	F:TATTATTTAAGCAAGAAACTCAGCA
	R:GTTCTCTCTGACAATTGAAATACAC
DhMFT	F:TGGATACACTGGCTGGTGGTCAATA
	R:TGGCCAACGGACTCATTCCTTCTAT
DhTFL1a	F:ATTGTTACTGACATCCCAGGCACCA
	R:GCGTTGAAATAGACGGCTGAGACTG
DhTFL1b	F:TAGGGATACACAGGTTCGTCTTCGT
	R:TTAATATAAATAACGCCTCCTAGAC

## Sheet: Gene ID and abbreviation
The genes ID, abbreviation and Parent ID used in the experiment
Gene ID	Abbreviation	Parent ID in GFF file
Dhu000007064	DhFT3	Dhu000007064
Dhu000006445	DhFT1	Dhu000006445
Dhu000028076	DhMFT	Dhu000028076
Dhu000000535	DhTFL1b	Dhu000000535
Dhu000021219	DhFT2	Dhu000021219
Dhu000022804	DhTFL1a	Dhu000022804
AT1G18100.1	AtMFT	transcript:AT1G18100.1
AT5G62040.1	AtBFT	transcript:AT5G62040.1
AT4G20370.1	AtTSF	transcript:AT4G20370.1
AT1G65480.1	AtFT	transcript:AT1G65480.1
AT2G27550.1	AtATC	transcript:AT2G27550.1
AT5G03840.1	AtTFL1	transcript:AT5G03840.1
Os01t0111600-01	OsMFT1	transcript:Os01t0111600-01
Os01t0202700-00	OsFT1	transcript:Os01t0202700-00
Os01t0218500-01	OsFT2	transcript:Os01t0218500-01
Os01t0218500-02	OsFT3	transcript:Os01t0218500-02
Os02t0232300-00	OsFT4	transcript:Os02t0232300-00
Os02t0531600-01	OsTFL1a	transcript:Os02t0531600-01
Os04t0411400-01	OsTFL1b	transcript:Os04t0411400-01
Os04t0488400-01	OsFT5	transcript:Os04t0488400-01
Os05t0518000-00	OsFT6	transcript:Os05t0518000-00
Os06t0157500-01	OsFT7	transcript:Os06t0157500-01
Os06t0157700-01	OsFT8	transcript:Os06t0157700-01
Os06t0498800-01	OsMFT2	transcript:Os06t0498800-01
Os06t0552900-00	OsFT9	transcript:Os06t0552900-00
Os09t0513500-00	OsFT10	transcript:Os09t0513500-00
Os11t0293800-00	OsFT11	transcript:Os11t0293800-00
Os12t0152000-00	OsTFL1	transcript:Os12t0152000-00
Os12t0232300-00	OsFT12	transcript:Os12t0232300-00
Zm00001d037439_P001	ZmMFT1	transcript:Zm00001d037439_T001
Zm00001d006116_P001	ZmFT1	transcript:Zm00001d006116_T001
Zm00001d025346_P001	ZmTFL1a	transcript:Zm00001d025346_T001
Zm00001d025346_P002	ZmTFL1b	transcript:Zm00001d025346_T002
Zm00001d050649_P001	ZmTFL2	transcript:Zm00001d050649_T001
Zm00001d044705_P001	ZmTFL3	transcript:Zm00001d044705_T001
Zm00001d040113_P005	ZmMFT2a	transcript:Zm00001d040113_T005
Zm00001d040113_P001	ZmMFT2b	transcript:Zm00001d040113_T001
Zm00001d040113_P002	ZmMFT2c	transcript:Zm00001d040113_T002
Zm00001d040113_P004	ZmMFT2d	transcript:Zm00001d040113_T004
Zm00001d008446_P006	ZmMFT3a	transcript:Zm00001d008446_T006
Zm00001d040113_P003	ZmMFT4	transcript:Zm00001d040113_T003
Zm00001d038725_P001	ZmFT2	transcript:Zm00001d038725_T001
Zm00001d025737_P001	ZmFT3	transcript:Zm00001d025737_T001
Zm00001d004630_P001	ZmFT4	transcript:Zm00001d004630_T001
Zm00001d004010_P001	ZmFT5	transcript:Zm00001d004010_T001
Zm00001d052537_P001	ZmTFL4	transcript:Zm00001d052537_T001
Zm00001d003804_P001	ZmTFL5	transcript:Zm00001d003804_T001
Zm00001d023420_P001	ZmTFL6	transcript:Zm00001d023420_T001
Zm00001d008446_P004	ZmMFT3b	transcript:Zm00001d008446_T004
Zm00001d008446_P005	ZmMFT3c	transcript:Zm00001d008446_T005
Zm00001d008446_P003	ZmMFT3d	transcript:Zm00001d008446_T003
Zm00001d036242_P001	ZmFT6	transcript:Zm00001d036242_T001
Zm00001d043461_P001	ZmFT7	transcript:Zm00001d043461_T001
Zm00001d017134_P001	ZmFT8	transcript:Zm00001d017134_T001
Zm00001d010752_P001	ZmFT9	transcript:Zm00001d010752_T001
Zm00001d024023_P001	ZmFT10	transcript:Zm00001d024023_T001
Zm00001d046300_P001	ZmFT11	transcript:Zm00001d046300_T001
Zm00001d008939_P001	ZmFT12	transcript:Zm00001d008939_T001
Zm00001d016253_P001	ZmFT13	transcript:Zm00001d016253_T001
Solyc01g009560.2.1	SlTFL1	transcript:Solyc01g009560.2.1
Solyc01g009580.2.1	SlTFL2	transcript:Solyc01g009580.2.1
Solyc02g079290.3.1	SlMFT1	transcript:Solyc02g079290.3.1
Solyc03g026050.3.1	SlTFL3	transcript:Solyc03g026050.3.1
Solyc03g063100.2.1	SlFT1	transcript:Solyc03g063100.2.1
Solyc03g119100.2.1	SlMFT2	transcript:Solyc03g119100.2.1
Solyc05g053850.3.1	SlFT2	transcript:Solyc05g053850.3.1
Solyc05g055660.3.1	SlFT3	transcript:Solyc05g055660.3.1
Solyc06g074350.3.1	SlTFL4	transcript:Solyc06g074350.3.1
Solyc09g009560.2.1	SlTFL5	transcript:Solyc09g009560.2.1
Solyc11g008640.1.1	SlFT4	transcript:Solyc11g008640.1.1
XP_020571991.1	PeMFT	transcript:XP_020571991.1
XP_020572553.1	PeFT1	transcript:XP_020572553.1
XP_020576922.1	PeFT2	transcript:XP_020576922.1
XP_020576921.1	PeFT3	transcript:XP_020576921.1
XP_020576920.1	PeFT4	transcript:XP_020576920.1
XP_020576919.1	PeFT5	transcript:XP_020576919.1
XP_020584574.1	PeFT6	transcript:XP_020584574.1
XP_020592097.1	PeFT7	transcript:XP_020592097.1
XP_020595880.1	PeFT8	transcript:XP_020595880.1
XP_020599121.1	PeFT9	transcript:XP_020599121.1
XP_020599122.1	PeFT10	transcript:XP_020599122.1
KRH75992	GmMFT-like1	transcript:KRH75992
KRH65647	GmMFT-like2	transcript:KRH65647
KRH60500	GmMFT1	transcript:KRH60500
KRH09102	GmTFL3a	transcript:KRH09102
KRH09103	GmTFL3b	transcript:KRH09103
KRH38557	GmTFL2	transcript:KRH38557
KRG96189	GmTFL1b	transcript:KRG96189
KRH30839	GmTFL4b	transcript:KRH30839
KRH67905	GmTFL1a	transcript:KRH67905
KRH06761	GmFT8a	transcript:KRH06761
KRH32734	GmTFL4a	transcript:KRH32734
KRH01790	GmFT6	transcript:KRH01790
KRH26624	GmTFL5a	transcript:KRH26624
KRH46899	GmFT2	transcript:KRH46899
KRG94768	GmFT8b	transcript:KRG94768
KRH01791	GmFT7	transcript:KRH01791
KRH08450	GmFT4	transcript:KRH08450
KRH08453	GmFT5	transcript:KRH08453
KRG94769	GmFT3b	transcript:KRG94769
KRH06760	GmFT3a	transcript:KRH06760
KRH22689	GmTFL5b	transcript:KRH22689
KRH41796	GmMFT2	transcript:KRH41796
KRH70112	GmFT1	transcript:KRH70112
KRH45178	GmFT-like	transcript:KRH45178

## Sheet: cis-acting element
The categories and descriptions of cis-acting element of DhPEBPs
Gene ID	cis-acting element	Conservative motifs	Starting position	Sequence length	Sequence order	Aligned species	Molecular function
Dhu000007064	AACA_motif	TAACAAACTCCA	223	11	+	Oryza sativa	endosperm-specific negative expression
Dhu000000535	ABRE	CACGTG	637	6	+	Arabidopsis thaliana	abscisic acid responsiveness
Dhu000000535	ABRE	ACGTG	638	5	+	Arabidopsis thaliana	abscisic acid responsiveness
Dhu000000535	ABRE	GACACGTGGC	834	9	-	Triticum aestivum	abscisic acid responsiveness
Dhu000000535	ABRE	CACGTG	836	6	+	Arabidopsis thaliana	abscisic acid responsiveness
Dhu000000535	ABRE	ACGTG	837	5	+	Arabidopsis thaliana	abscisic acid responsiveness
Dhu000007064	ABRE	CACGTG	1472	6	-	Arabidopsis thaliana	abscisic acid responsiveness
Dhu000007064	ABRE	ACGTG	1473	5	+	Arabidopsis thaliana	abscisic acid responsiveness
Dhu000007064	ABRE	ACGTG	1579	5	+	Arabidopsis thaliana	abscisic acid responsiveness
Dhu000021219	ABRE	CACGTG	1246	6	-	Arabidopsis thaliana	abscisic acid responsiveness
Dhu000021219	ABRE	ACGTG	1247	5	+	Arabidopsis thaliana	abscisic acid responsiveness
Dhu000021219	ABRE	GACACGTACGT	1666	10	-	Oryza sativa	abscisic acid responsiveness
Dhu000021219	ABRE	ACGTG	1670	5	+	Arabidopsis thaliana	abscisic acid responsiveness
Dhu000022804	ABRE	CACGTG	296	6	+	Arabidopsis thaliana	abscisic acid responsiveness
Dhu000022804	ABRE	ACGTG	297	5	+	Arabidopsis thaliana	abscisic acid responsiveness
Dhu000022804	ABRE	GACACGTGGC	497	9	-	Triticum aestivum	abscisic acid responsiveness
Dhu000022804	ABRE	CACGTG	499	6	+	Arabidopsis thaliana	abscisic acid responsiveness
Dhu000022804	ABRE	ACGTG	500	5	+	Arabidopsis thaliana	abscisic acid responsiveness
Dhu000028076	ABRE	ACGTG	102	5	-	Arabidopsis thaliana	abscisic acid responsiveness
Dhu000021219	ABRE3a	TACGTG	1669	6	+	Zea mays	abscisic acid responsiveness
Dhu000028076	ABRE3a	TACGTG	102	6	-	Zea mays	abscisic acid responsiveness
Dhu000021219	ABRE4	CACGTA	1669	6	-	Zea mays	abscisic acid responsiveness
Dhu000028076	ABRE4	CACGTA	102	6	+	Zea mays	abscisic acid responsiveness
Dhu000006445	AE-box	AGAAACTT	75	8	+	Arabidopsis thaliana	light response
Dhu000021219	AE-box	AGAAACAA	169	8	-	Arabidopsis thaliana	light response
Dhu000021219	AE-box	AGAAACAA	263	8	-	Arabidopsis thaliana	light response
Dhu000021219	AE-box	AGAAACTT	562	8	-	Arabidopsis thaliana	light response
Dhu000028076	AE-box	AGAAACTT	1900	8	+	Arabidopsis thaliana	light response
Dhu000007064	ARE	AAACCA	62	6	+	Zea mays	anaerobic induction
Dhu000007064	ARE	AAACCA	1198	6	+	Zea mays	anaerobic induction
Dhu000007064	ARE	AAACCA	1353	6	+	Zea mays	anaerobic induction
Dhu000021219	ARE	AAACCA	247	6	-	Zea mays	anaerobic induction
Dhu000021219	ARE	AAACCA	394	6	-	Zea mays	anaerobic induction
Dhu000021219	ARE	AAACCA	659	6	-	Zea mays	anaerobic induction
Dhu000028076	ARE	AAACCA	46	6	+	Zea mays	anaerobic induction
Dhu000006445	as-1	TGACG	349	5	-	Arabidopsis thaliana	MeJA response and injury induction
Dhu000006445	as-1	TGACG	525	5	+	Arabidopsis thaliana	MeJA response and injury induction
Dhu000007064	as-1	TGACG	1491	5	+	Arabidopsis thaliana	MeJA response and injury induction
Dhu000028076	as-1	TGACG	274	5	-	Arabidopsis thaliana	MeJA response and injury induction
Dhu000028076	as-1	TGACG	472	5	-	Arabidopsis thaliana	MeJA response and injury induction
Dhu000028076	as-1	TGACG	547	5	-	Arabidopsis thaliana	MeJA response and injury induction
Dhu000028076	as-1	TGACG	705	5	+	Arabidopsis thaliana	MeJA response and injury induction
Dhu000007064	ATC-motif	AGCTATCCA	473	9	+	Arabidopsis thaliana	light response
Dhu000021219	ATC-motif	AGTAATCT	129	8	+	Spinacia oleracea	light response
Dhu000022804	ATCT-motif	AATCTAATCC	1400	9	+	Pisum sativum	light response
Dhu000028076	ATCT-motif	AATCTAATCC	497	9	+	Pisum sativum	light response
Dhu000007064	AuxRR-core	GGTCCAT	1088	7	-	Nicotiana tabacum	auxin responsiveness
Dhu000028076	AuxRR-core	GGTCCAT	231	7	-	Nicotiana tabacum	auxin responsiveness
Dhu000000535	Box 4	ATTAAT	185	6	+	Petroselinum crispum	light response
Dhu000000535	Box 4	ATTAAT	767	6	+	Petroselinum crispum	light response
Dhu000000535	Box 4	ATTAAT	1337	6	-	Petroselinum crispum	light response
Dhu000000535	Box 4	ATTAAT	1651	6	-	Petroselinum crispum	light response
Dhu000000535	Box 4	ATTAAT	1796	6	-	Petroselinum crispum	light response
Dhu000007064	Box 4	ATTAAT	412	6	+	Petroselinum crispum	light response
Dhu000007064	Box 4	ATTAAT	516	6	+	Petroselinum crispum	light response
Dhu000007064	Box 4	ATTAAT	943	6	+	Petroselinum crispum	light response
Dhu000021219	Box 4	ATTAAT	1051	6	-	Petroselinum crispum	light response
Dhu000021219	Box 4	ATTAAT	1861	6	-	Petroselinum crispum	light response
Dhu000022804	Box 4	ATTAAT	425	6	+	Petroselinum crispum	light response
Dhu000022804	Box 4	ATTAAT	983	6	+	Petroselinum crispum	light response
Dhu000022804	Box 4	ATTAAT	1397	6	-	Petroselinum crispum	light response
Dhu000022804	Box 4	ATTAAT	1651	6	-	Petroselinum crispum	light response
Dhu000022804	Box 4	ATTAAT	1796	6	-	Petroselinum crispum	light response
Dhu000006445	CAT-box	GCCACT	658	6	-	Arabidopsis thaliana	meristem expression
Dhu000007064	CAT-box	GCCACT	771	6	-	Arabidopsis thaliana	meristem expression
Dhu000028076	CAT-box	GCCACT	1871	6	+	Arabidopsis thaliana	meristem expression
Dhu000006445	CCAAT-box	CAACGG	493	6	+	Hordeum vulgare	MYBHv1 binding site
Dhu000028076	CCAAT-box	CAACGG	207	6	+	Hordeum vulgare	MYBHv1 binding site
Dhu000028076	CCAAT-box	CAACGG	1558	6	-	Hordeum vulgare	MYBHv1 binding site
Dhu000006445	CGTCA-motif	CGTCA	349	5	+	Hordeum vulgare	MeJA-responsiveness
Dhu000006445	CGTCA-motif	CGTCA	525	5	-	Hordeum vulgare	MeJA-responsiveness
Dhu000007064	CGTCA-motif	CGTCA	1491	5	-	Hordeum vulgare	MeJA-responsiveness
Dhu000028076	CGTCA-motif	CGTCA	274	5	+	Hordeum vulgare	MeJA-responsiveness
Dhu000028076	CGTCA-motif	CGTCA	472	5	+	Hordeum vulgare	MeJA-responsiveness
Dhu000028076	CGTCA-motif	CGTCA	547	5	+	Hordeum vulgare	MeJA-responsiveness
Dhu000028076	CGTCA-motif	CGTCA	705	5	-	Hordeum vulgare	MeJA-responsiveness
Dhu000007064	chs-CMA1a	TTACTTAA	405	8	+	Daucus carota	light response
Dhu000007064	chs-CMA2a	TCACTTGA	1836	8	+	Petroselinum crispum	light response
Dhu000006445	circadian	CAAAGATATC	1436	9	-	Lycopersicon esculentum	circadian control
Dhu000021219	circadian	CAAAGATATC	834	9	-	Lycopersicon esculentum	circadian control
Dhu000000535	DRE core	GCCGAC	822	6	-	Arabidopsis thaliana	drought stress
Dhu000022804	DRE core	GCCGAC	485	6	-	Arabidopsis thaliana	drought stress
Dhu000028076	DRE core	GCCGAC	518	6	+	Arabidopsis thaliana	drought stress
Dhu000028076	DRE core	GCCGAC	1311	6	-	Arabidopsis thaliana	drought stress
Dhu000028076	DRE1	ACCGAGA	1789	7	-	Zea mays	drought stress
Dhu000000535	ERE	ATTTCATA	1192	8	+	Nicotiana glutinos	ethylene-responsiveness
Dhu000000535	ERE	ATTTTAAA	1858	8	+	Nicotiana glutinos	ethylene-responsiveness
Dhu000007064	ERE	ATTTTAAA	140	8	-	Nicotiana glutinos	ethylene-responsiveness
Dhu000022804	ERE	ATTTTAAA	564	8	-	Nicotiana glutinos	ethylene-responsiveness
Dhu000022804	ERE	ATTTCATA	838	8	+	Nicotiana glutinos	ethylene-responsiveness
Dhu000022804	ERE	ATTTTAAA	1858	8	+	Nicotiana glutinos	ethylene-responsiveness
Dhu000000535	GA-motif	ATAGATAA	628	8	-	Arabidopsis thaliana	light response
Dhu000007064	GA-motif	ATAGATAA	56	8	+	Arabidopsis thaliana	light response
Dhu000007064	GA-motif	ATAGATAA	885	8	+	Arabidopsis thaliana	light response
Dhu000022804	GA-motif	ATAGATAA	287	8	-	Arabidopsis thaliana	light response
Dhu000000535	Gap-box	CAAATGAA(A/G)A	974	9.5	+	Arabidopsis thaliana	light response
Dhu000006445	Gap-box	CAAATGAA(A/G)A	1567	9	-	Arabidopsis thaliana	light response
Dhu000022804	Gap-box	CAAATGAA(A/G)A	621	9.5	+	Arabidopsis thaliana	light response
Dhu000006445	GARE-motif	TCTGTTG	42	7	+	Brassica oleracea	gibberellin-responsive element
Dhu000021219	GARE-motif	TCTGTTG	305	7	+	Brassica oleracea	gibberellin-responsive element
Dhu000028076	GARE-motif	TCTGTTG	1109	7	-	Brassica oleracea	gibberellin-responsive element
Dhu000000535	GATA-motif	AAGATAAGATT	1799	10	+	Arabidopsis thaliana	light response
Dhu000006445	GATA-motif	GATAGGA	214	7	+	Arabidopsis thaliana	light response
Dhu000021219	GATA-motif	AAGGATAAGG	79	9	+	Solanum tuberosum	light response
Dhu000021219	GATA-motif	GATAGGG	1240	7	-	Pisum sativum	light response
Dhu000022804	GATA-motif	AAGATAAGATT	1799	10	+	Arabidopsis thaliana	light response
Dhu000028076	GATA-motif	GATAGGA	1670	7	-	Arabidopsis thaliana	light response
Dhu000000535	G-box	CACGTG	637	6	+	Arabidopsis thaliana	light response
Dhu000000535	G-box	GCCACGTGGA	834	9	-	Arabidopsis thaliana	light response
Dhu000000535	G-box	CACGTG	836	6	+	Arabidopsis thaliana	light response
Dhu000000535	G-Box	CACGTG	637	6	+	Pisum sativum	light response
Dhu000000535	G-Box	CACGTG	836	6	+	Pisum sativum	light response
Dhu000007064	G-box	CACGTG	1472	6	-	Arabidopsis thaliana	light response
Dhu000007064	G-Box	CACGTG	1472	6	-	Pisum sativum	light response
Dhu000007064	G-Box	CACGTT	1578	6	-	Pisum sativum	light response
Dhu000021219	G-Box	CACGTG	1246	6	-	Pisum sativum	light response
Dhu000021219	G-box	CACGTG	1246	6	-	Arabidopsis thaliana	light response
Dhu000021219	G-box	TACGTG	1669	6	+	Arabidopsis thaliana	light response
Dhu000022804	G-Box	CACGTG	296	6	+	Pisum sativum	light response
Dhu000022804	G-Box	CACGTG	499	6	+	Pisum sativum	light response
Dhu000022804	G-box	CACGTG	296	6	+	Arabidopsis thaliana	light response
Dhu000022804	G-box	GCCACGTGGA	497	9	-	Arabidopsis thaliana	light response
Dhu000022804	G-box	CACGTG	499	6	+	Arabidopsis thaliana	light response
Dhu000028076	G-box	TACGTG	102	6	-	Arabidopsis thaliana	light response
Dhu000000535	GCN4_motif	TGAGTCA	1391	7	-	Oryza sativa	endosperm expression
Dhu000021219	GCN4_motif	TGAGTCA	240	7	-	Oryza sativa	endosperm expression
Dhu000022804	GCN4_motif	TGAGTCA	1037	7	-	Oryza sativa	endosperm expression
Dhu000022804	GCN4_motif	TGAGTCA	1272	7	+	Oryza sativa	endosperm expression
Dhu000000535	I-box	gGATAAGGTG	728	9	-	Zea mays	light response
Dhu000021219	I-box	gGATAAGGTG	81	9	+	Zea mays	light response
Dhu000021219	I-box	atGATAAGGTC	665	10	-	Helianthus annuus	light response
Dhu000021219	I-box	AAGATAAGGCT	1814	10	+	Gossypium hirsutum	light response
Dhu000021219	I-box	cCATATCCAAT	1835	10	-	Flaveria trinervia	light response
Dhu000006445	LAMP-element	CTTTATCA	1381	8	+	Pisum sativum	light response
Dhu000028076	LTR	CCGAAA	1356	6	-	Hordeum vulgare	low-temperature responsiveness
Dhu000006445	MBS	CAACTG	518	6	-	Arabidopsis thaliana	drought stress
Dhu000021219	MBS	CAACTG	1400	6	-	Arabidopsis thaliana	drought stress
Dhu000021219	MBS	CAACTG	1650	6	-	Arabidopsis thaliana	drought stress
Dhu000028076	MBS	CAACTG	923	6	+	Arabidopsis thaliana	drought stress
Dhu000000535	MYC	CATTTG	264	6	-	Arabidopsis thaliana	drought stress
Dhu000000535	MYC	CAATTG	695	6	+	Arabidopsis thaliana	drought stress
Dhu000000535	MYC	CATTTG	874	6	+	Arabidopsis thaliana	drought stress
Dhu000000535	MYC	CATTTG	974	6	-	Arabidopsis thaliana	drought stress
Dhu000000535	MYC	CATTTG	1387	6	-	Arabidopsis thaliana	drought stress
Dhu000006445	Myc	TCTCTTA	1110	7	+	Arabidopsis thaliana	drought stress
Dhu000006445	MYC	CATGTG	626	6	+	Arabidopsis thaliana	drought stress
Dhu000006445	MYC	CATTTG	923	6	+	Arabidopsis thaliana	drought stress
Dhu000006445	MYC	CATTTG	1399	6	-	Arabidopsis thaliana	drought stress
Dhu000006445	MYC	CATTTG	1571	6	+	Arabidopsis thaliana	drought stress
Dhu000006445	MYC	CATTTG	1671	6	-	Arabidopsis thaliana	drought stress
Dhu000007064	MYC	CAATTG	97	6	+	Arabidopsis thaliana	drought stress
Dhu000007064	MYC	CATTTG	955	6	-	Arabidopsis thaliana	drought stress
Dhu000007064	MYC	CATGTG	1094	6	-	Arabidopsis thaliana	drought stress
Dhu000007064	MYC	CAATTG	1854	6	-	Arabidopsis thaliana	drought stress
Dhu000021219	MYC	CATTTG	260	6	+	Arabidopsis thaliana	drought stress
Dhu000021219	MYC	CATGTG	481	6	+	Arabidopsis thaliana	drought stress
Dhu000021219	MYC	CATGTG	1120	6	-	Arabidopsis thaliana	drought stress
Dhu000022804	MYC	CAATTG	354	6	+	Arabidopsis thaliana	drought stress
Dhu000022804	MYC	CATTTG	621	6	-	Arabidopsis thaliana	drought stress
Dhu000022804	MYC	CATTTG	1033	6	-	Arabidopsis thaliana	drought stress
Dhu000022804	Myc	TCTCTTA	1330	7	+	Arabidopsis thaliana	drought stress
Dhu000028076	MYC	CATTTG	228	6	-	Arabidopsis thaliana	drought stress
Dhu000028076	MYC	CATTTG	399	6	-	Arabidopsis thaliana	drought stress
Dhu000028076	MYC	CATTTG	428	6	-	Arabidopsis thaliana	drought stress
Dhu000028076	MYC	CATGTG	511	6	+	Arabidopsis thaliana	drought stress
Dhu000028076	MYC	CAATTG	736	6	+	Arabidopsis thaliana	drought stress
Dhu000028076	MYC	CATTTG	859	6	-	Arabidopsis thaliana	drought stress
Dhu000028076	MYC	CATTTG	876	6	-	Arabidopsis thaliana	drought stress
Dhu000028076	MYC	CAATTG	1409	6	-	Arabidopsis thaliana	drought stress
Dhu000028076	MYC	CAATTG	1986	6	-	Arabidopsis thaliana	drought stress
Dhu000000535	O2-site	GATGA(C/T)(A/G)TG(A/G)	111	8	+	Zea mays	zein metabolism regulation
Dhu000000535	O2-site	GATGATGTGG	1408	9	+	Zea mays	zein metabolism regulation
Dhu000022804	O2-site	GATGATGTGG	1054	9	+	Zea mays	zein metabolism regulation
Dhu000028076	O2-site	GATGATGTGG	1497	9	-	Zea mays	zein metabolism regulation
Dhu000006445	P-box	CCTTTTG	1695	7	-	Oryza sativa	gibberellin-responsive element
Dhu000007064	P-box	CCTTTTG	1930	7	+	Oryza sativa	gibberellin-responsive element
Dhu000021219	Sp1	GGGCGG	1478	6	+	Oryza sativa	light responsive element
Dhu000028076	Sp1	GGGCGG	199	6	-	Oryza sativa	light responsive element
Dhu000006445	STRE	AGGGG	291	5	+	Arabidopsis thaliana	stress response element
Dhu000006445	STRE	AGGGG	619	5	-	Arabidopsis thaliana	stress response element
Dhu000007064	STRE	AGGGG	292	5	-	Arabidopsis thaliana	stress response element
Dhu000007064	STRE	AGGGG	303	5	-	Arabidopsis thaliana	stress response element
Dhu000007064	STRE	AGGGG	1020	5	+	Arabidopsis thaliana	stress response element
Dhu000007064	STRE	AGGGG	1740	5	+	Arabidopsis thaliana	stress response element
Dhu000021219	STRE	AGGGG	1239	5	-	Arabidopsis thaliana	stress response element
Dhu000028076	STRE	AGGGG	1625	5	+	Arabidopsis thaliana	stress response element
Dhu000028076	TCCC-motif	TCTCCCT	937	7	+	Spinacia oleracea	light response
Dhu000007064	TC-rich repeats	ATTCTCTAAC	946	9	+	Nicotiana tabacum	defense and stress responsiveness
Dhu000006445	TCT-motif	TCTTAC	1704	6	+	Arabidopsis thaliana	light response
Dhu000028076	TCT-motif	TCTTAC	1782	6	+	Arabidopsis thaliana	light response
Dhu000006445	TGACG-motif	TGACG	349	5	-	Hordeum vulgare	MeJA-responsiveness
Dhu000006445	TGACG-motif	TGACG	525	5	+	Hordeum vulgare	MeJA-responsiveness
Dhu000007064	TGACG-motif	TGACG	1491	5	+	Hordeum vulgare	MeJA-responsiveness
Dhu000028076	TGACG-motif	TGACG	274	5	-	Hordeum vulgare	MeJA-responsiveness
Dhu000028076	TGACG-motif	TGACG	472	5	-	Hordeum vulgare	MeJA-responsiveness
Dhu000028076	TGACG-motif	TGACG	547	5	-	Hordeum vulgare	MeJA-responsiveness
Dhu000028076	TGACG-motif	TGACG	705	5	+	Hordeum vulgare	MeJA-responsiveness
Dhu000000535	TGA-element	AACGAC	1449	6	+	Brassica oleracea	auxin-responsive element
Dhu000006445	W box	TTGACC	439	6	-	Arabidopsis thaliana	MeJA-response and plant defense
Dhu000006445	W box	TTGACC	1692	6	-	Arabidopsis thaliana	MeJA-response and plant defense
Dhu000021219	W box	TTGACC	317	6	-	Arabidopsis thaliana	MeJA-response and plant defense
Dhu000000535	WRE3	CCACCT	727	6	+	Pisum sativum	wound responsive elements
Dhu000007064	WRE3	CCACCT	1701	6	-	Pisum sativum	wound responsive elements
Dhu000022804	WRE3	CCACCT	386	6	+	Pisum sativum	wound responsive elements
Dhu000000535	WUN-motif	AAATTACT	394	8	+	Nicotiana glutinosa	wound responsive elements
Dhu000000535	WUN-motif	AAATTTCTT	1293	9	+	Nicotiana glutinosa	wound responsive elements
Dhu000007064	WUN-motif	TTATTACAT	1913	9	-	Nicotiana glutinosa	wound responsive elements
Dhu000021219	WUN-motif	AAATTACTA	24	9	-	Nicotiana glutinosa	wound responsive elements
Dhu000021219	WUN-motif	AAATTACT	25	8	-	Nicotiana glutinosa	wound responsive elements
Dhu000022804	WUN-motif	AAATTACT	54	8	+	Nicotiana glutinosa	wound responsive elements
Dhu000022804	WUN-motif	AAATTTCTT	939	9	+	Nicotiana glutinosa	wound responsive elements
Dhu000028076	WUN-motif	AAATTACT	1579	8	+	Nicotiana glutinosa	wound responsive elements
